# Supplementary material for: Effectiveness of Acceptance and Commitment Therapy in Central Pain Sensitization Syndromes: A Systematic Review
Source: J Clin Med. 2021 Jun 19;10(12):2706. doi: 10.3390/jcm10122706 (PMC8235706; doi:10.3390/jcm10122706)
Supplement: Supplementary file 1 [file jcm-10-02706-s001.zip]

Archive with 1 entries (1 files):
- jcm-1163306-supplementary.pdf
